# Supplementary material for: Estrogen-Mediated Regulation of Fam3d in Mouse Uterus During the Estrous Cycle
Source: Int J Mol Sci. 2025 Dec 8;26(24):11840. doi: 10.3390/ijms262411840 (PMC12732396; doi:10.3390/ijms262411840)
Supplement: Supplementary file 1 [file ijms-26-11840-s001.zip]

Archive with 1 entries (1 files):
- ijms-3998552-supplementary.pdf
